# Supplementary material for: Optimizing Sowing Date and Nitrogen Management to Trade Off Yield and Nitrate Leaching in Maize-Soybean Intercropping Under CMIP6 Climate Scenarios in the North China Plain
Source: Plants (Basel). 2026 Jun 4;15(11):1753. doi: 10.3390/plants15111753 (PMC13259372; doi:10.3390/plants15111753)
Supplement: Supplementary file 1 [file plants-15-01753-s001.zip]

Archive with 11 entries (11 files):
- Tabie S4.csv
- Table S1-S3.pdf
- Figure S1.tiff
- Figure S2.tiff
- Figure S3.png
- Figure S4.png
- Figure S5.png
- Figure S6.tif
- Figure S7.tif
- Figure S8.tiff
- Figure S9.tiff
