# Supplementary material for: Optimizing Sowing Date and Nitrogen Management to Trade Off Yield and Nitrate Leaching in Maize-Soybean Intercropping Under CMIP6 Climate Scenarios in the North China Plain
Source: Plants (Basel). 2026 Jun 4;15(11):1753. doi: 10.3390/plants15111753 (PMC13259372; doi:10.3390/plants15111753)
Supplement: Supplementary file 1 [file plants-15-01753-s001.zip › Tabie S4.csv]

id	year	sowing_date	maize_density_m2	soybean_density_m2	maize_row_spacing_mm	soybean_row_spacing_mm	maize_N_base	maize_N_topdress1	maize_N_topdress2	soybean_N_base	irrigation_mm	maize_yield_obs	soybean_yield_obs	total_yield_obs	source	notes
1	2021	46127	5	5	500	500	300	0	0	300	0	13565	737.5	14302.5	Zhao Jianhua 2024	Intercropping 2 rows maize + 2 rows soybean, 2021
2	2023	46137	9	22.5	400	300	0	0	0	0	50	29352.2	2475.9	13323.5	Wu Haonan 2026	Intercropping 4:2, P3, under?mulch drip irrigation
3	2024	46157	7.4	21.2	400	300	218	0	0	30	0	9534.38	1447.39	12429.16	Guo Ming 2025	Intercropping 4:2, A1
4	2024	46143	5.7	16	400	300	197	0	0	66	13.25	10471.09	2412.62	12883.71	Yan Min 2025	Intercropping 2 rows maize + 4 rows soybean, W1N3
5	2024	46143	5.7	16	400	300	137.9	0	0	46.2	6.63	9864.23	2513.6	12377.83	Yan Min 2025	Intercropping 2 rows maize + 4 rows soybean, W1N2
6	2023	46158	6	12	400	300	1200	0	0	1200	300	17040	1950		Tang Ying 2025	Intercropping 2 rows maize + 4 rows soybean, T5?A2W2F2
7	2022	46188	6.25	8.3333	400	300	252	0	0	36	0	8951	2177	11128	Tian Yixin 2025	Intercropping 2 rows maize + 6 rows soybean
8	2024	46156	10.5	16.5	400	200	78.83	0	0	0	0	11218.35	2149.65	13368	Song Chenghao 2026	Intercropping 4 rows maize + 4 rows soybean, CK, rainfed
9	2023	46188	9.09	13.635	400	300	112.5	836.25	0	0	²¹³ä	14620.5	2198.55	16819.05	Yang Jigui 2025	Intercropping 2 rows maize + 3 rows soybean, high density, irrigated
10	2024	46188	6.666	16.0005	400	300	112.5	0	0	0	²¹³ä	11711.4	2710.8	14422.2	Yang Jigui 2025	Intercropping 2 rows maize + 4 rows soybean, chemical control JD, irrigated
11	2024	46188	4.5	13.5	600	300	135	0	0	0	1	9119	2201	11320	Sun Shujie 2025	Intercropping 2:3, N1, N applied 210 kg¡¤ha?? in wheat season
12	2021	46143	7.5	15	400	300	157	207	0	225	0	15660	1400	17060	Jin Fu 2025	Intercropping M2S4, Baotou spring sowing
13	2023	46143	7.2	16	450	300	170	100	0	45	2	10580	1760	12340	Ma Lezheng 2025	Intercropping 2:5, medium?high density
14	2022	46201	22.73	35.09	400	300	90	345	0	34	0	7695.8	1254.4	8950.2	Wenzhang Rong et al. 2024	Nanyang Zone III, maize Suyu 29 / soybean Lindou 10, plant growth regulator Xishibao treatment; other planting conditions same as I_35
15	2022	46201	22.73	35.09	400	300	90	345	0	34	0	8256.8	1229.6	9486.4	Wenzhang Rong et al. 2024	Nanyang Zone III, maize Suyu 29 / soybean Lindou 10, plant growth regulator mepiquat chloride treatment; other planting conditions same as I_36
16	2023	46134	6	12	500	300	150	225	0	0	0	12008.27	1847.18	13855.45	Su Hongyan et al. 2025	Nanyang Zone III, maize Woyu 3 (adapted to ZD958) / soybean Zhonghuang 13 (adapted to ZD1307), 2:3 strip intercropping; other planting conditions same as I_46
17	2004	46149	4.2	10	500	300	150	0	0	80	0	7887.6	650	8537.6	Chen Ying et al. 2005	Nanyang Zone III, maize Qiannuo 5 / soybean Qiandou 6, 2:3 strip intercropping; other planting conditions same as I_51
18	2005	46150	5.25	12	600	400	20.3	207	0	0	0	13255.59	1997.36	15252.95	Lu Bingsheng et al. 2006	Nanyang Zone III, maize Danyu 39 (adapted to ZD958) / soybean Dandou 11 (adapted to ZD1307), 3:4 strip intercropping; other planting conditions same as I_54
19	2005	46150	5.25	12	600	300	20.3	207	0	0	0	12873.39	1003.98	13877.37	Lu Bingsheng et al. 2006	Nanyang Zone III, maize Danyu 39 / soybean Dandou 11, 3:2 strip intercropping; other planting conditions same as I_55
